# Supplementary material for: Atrial Function Impairments after Pediatric Cardiac Surgery Evaluated by STE Analysis
Source: J Clin Med. 2022 Apr 29;11(9):2497. doi: 10.3390/jcm11092497 (PMC9105784; doi:10.3390/jcm11092497)
Supplement: Supplementary file 1 [file jcm-11-02497-s001.zip]

Archive with 1 entries (1 files):
- jcm-1661899-supplementary.pdf
